# Supplementary material for: Clinicohistological Characteristics of Patients with Oral Lichenoid Mucositis: A Retrospective Study for Dental Hospital Records
Source: J Clin Med. 2023 Oct 6;12(19):6383. doi: 10.3390/jcm12196383 (PMC10573176; doi:10.3390/jcm12196383)
Supplement: Supplementary file 1 [file jcm-12-06383-s001.zip]

Archive with 1 entries (1 files):
- jcm-2626638 - ori.docx
